# Supplementary material for: Long-Term Cardiovascular and Mortality Risk in Patients with Pre-Existing Arrhythmia Post-SARS-CoV-2 Infection
Source: Diagnostics (Basel). 2025 Dec 22;16(1):38. doi: 10.3390/diagnostics16010038 (PMC12786083; doi:10.3390/diagnostics16010038)
Supplement: Supplementary file 1 [file diagnostics-16-00038-s001.zip]

Archive with 4 entries (4 files):
- Arrhythmia Appendix S1.pdf
- Arrhythmia Supplementary Table S1.pdf
- Arrhythmia Supplementary Table S2.pdf
- Arrhythmia Supplementary Table S3.pdf
